# Supplementary material for: Machine learning–based quantification of overall and internal ultrasound characteristics for diagnosing malignant partially cystic thyroid nodules
Source: Front Endocrinol (Lausanne). 2025 Aug 6;16:1635122. doi: 10.3389/fendo.2025.1635122 (PMC12364630; doi:10.3389/fendo.2025.1635122)
Supplement: Supplementary file 1 [file DataSheet1.xlsx]

## Sheet: Sheet1
pathology	Microcalcifications	Hypoechoic	Macrocalcifications	Unclear free margin	Eccentric growth	Acute angle with cyst wall	Proportion≥50%	Taller	Lobulated or irregular
1	0.616792	0.749448	0.149901	0.247865	0.961672	0.0742467	0.532859	0.0639075	0.421479
1	0.628	0.873667	0.116178	0.818334	0.956955	0.0817626	0.101963	0.108177	0.462293
1	0.240072	0.296765	0.0970833	0.450884	0.30187	0.344985	0.601015	0.414737	0.452101
0	0.323128	0.382719	0.0364653	0.231215	0.770489	0.0386803	0.812241	0.25938	0.221416
1	0.451886	0.664078	0.186193	0.6472	0.65049	0.107791	0.923174	0.0584165	0.174091
1	0.817003	0.156339	0.53303	0.0240884	0.936407	0.111272	0.97135	0.330751	0.204644
1	0.533117	0.930527	0.481831	0.350756	0.776744	0.0534969	0.84054	0.284776	0.198263
1	0.647941	0.0816116	0.109024	0.330692	0.629098	0.227528	0.946056	0.176597	0.153337
0	0.445727	0.344783	0.253562	0.724353	0.482047	0.0462702	0.48346	0.0519184	0.163563
0	0.492019	0.915784	0.112857	0.545261	0.792037	0.301803	0.982611	0.0701844	0.228989
1	0.94575	0.661594	0.11726	0.327504	0.40534	0.0823598	0.956774	0.157509	0.0762132
1	0.773085	0.782681	0.109359	0.312437	0.942635	0.304292	0.907067	0.372462	0.224085
1	0.250138	0.299042	0.133577	0.223272	0.315542	0.0474862	0.72667	0.0173831	0.331001
0	0.0838237	0.540603	0.05081	0.804823	0.943847	0.0807085	0.96142	0.0245016	0.317631
1	0.715965	0.338631	0.104344	0.749781	0.224019	0.0215815	0.895287	0.00723383	0.459386
0	0.276717	0.790968	0.171815	0.960934	0.983551	0.210239	0.526305	0.0412142	0.682502
0	0.857124	0.321438	0.46351	0.393005	0.163809	0.0107318	0.0912427	0.0165689	0.649016
0	0.519723	0.210104	0.0594538	0.572056	0.243686	0.0151109	0.148619	0.276881	0.172658
0	0.710739	0.409136	0.169733	0.769028	0.387977	0.078711	0.794135	0.0585865	0.222159
0	0.279823	0.369075	0.169547	0.761512	0.430774	0.0228783	0.806713	0.0929814	0.348923
0	0.852247	0.410187	0.214156	0.576315	0.957149	0.0721717	0.191392	0.125132	0.296289
1	0.113726	0.636778	0.0849883	0.705036	0.380024	0.0167589	0.8969	0.0615432	0.325612
1	0.217267	0.438748	0.210014	0.249463	0.874823	0.0270149	0.522917	0.265062	0.259643
0	0.0769491	0.82413	0.108876	0.887013	0.702083	0.0963195	0.177025	0.0193844	0.567648
0	0.00798064	0.475177	0.0484386	0.980761	0.679359	0.0934213	0.340188	0.0241444	0.331332
0	0.425958	0.748548	0.0680828	0.400451	0.960268	0.0743362	0.386123	0.152887	0.199022
0	0.137988	0.753667	0.0477276	0.900188	0.937006	0.19052	0.492447	0.304876	0.182354
0	0.610141	0.4586	0.121447	0.456994	0.423381	0.00574522	0.0639115	0.00255781	0.618456
0	0.0242492	0.587778	0.213387	0.869504	0.945705	0.138503	0.675164	0.00315512	0.449703
1	0.627883	0.519506	0.0601868	0.394361	0.251554	0.0372353	0.965037	0.524302	0.192148
1	0.388573	0.759386	0.310172	0.493462	0.481243	0.351091	0.942069	0.023849	0.236436
0	0.452616	0.645577	0.10357	0.559229	0.76496	0.0513213	0.926154	0.0940692	0.186574
0	0.0801732	0.972522	0.0525831	0.282853	0.798452	0.0803716	0.941237	0.0877708	0.17442
0	0.272132	0.431704	0.170237	0.928785	0.843087	0.110709	0.576643	0.0297109	0.11911
0	0.0572603	0.830524	0.50381	0.736445	0.612478	0.0417129	0.677187	0.0432107	0.664059
1	0.763806	0.970761	0.655282	0.596654	0.868303	0.304247	0.94044	0.0322088	0.217507
1	0.376484	0.66756	0.0985093	0.786603	0.944574	0.149119	0.396313	0.0163618	0.323534
0	0.471456	0.550767	0.123977	0.567003	0.368178	0.0328151	0.850276	0.0646486	0.746104
1	0.204777	0.655424	0.0513019	0.521271	0.85963	0.0451799	0.97245	0.265403	0.229153
0	0.0221417	0.647997	0.108151	0.455842	0.175355	0.0191957	0.90264	0.0861479	0.450039
0	0.334545	0.201318	0.145195	0.829101	0.04045	0.0229468	0.584746	0.0918317	0.226381
1	0.723052	0.271283	0.0733946	0.754471	0.407116	0.295576	0.951569	0.270269	0.146279
0	0.049494	0.839111	0.103958	0.927962	0.57655	0.115817	0.724324	0.00487913	0.851678
1	0.762592	0.913939	0.154354	0.490866	0.0187861	0.0527389	0.859502	0.196887	0.397319
1	0.552088	0.978639	0.0976931	0.0454972	0.0339864	0.0168907	0.164401	0.0114026	0.282602
1	0.564345	0.905509	0.0577332	0.540339	0.725252	0.076126	0.737654	0.0174313	0.376111
0	0.178521	0.273891	0.279092	0.744384	0.504854	0.176489	0.733153	0.022523	0.369233
1	0.558593	0.847636	0.0591633	0.428143	0.724399	0.0139252	0.972877	0.153816	0.443692
0	0.01554	0.141758	0.117735	0.811887	0.792788	0.152342	0.000365961	0.00130652	0.905824
0	0.0525642	0.845354	0.39759	0.786356	0.794942	0.0375533	0.60972	0.115964	0.654119
1	0.735612	0.694473	0.166197	0.673522	0.672329	0.0340491	0.913377	0.314178	0.35036
1	0.491124	0.992563	0.207986	0.496504	0.157593	0.0270066	0.897507	0.156606	0.133426
1	0.638688	0.214399	0.069218	0.861236	0.13608	0.12831	0.650616	0.0486188	0.335096
1	0.217066	0.567784	0.089262	0.268068	0.896821	0.42645	0.832462	0.146607	0.170076
1	0.668261	0.632696	0.128037	0.418207	0.342917	0.40207	0.921726	0.172979	0.216586
1	0.948053	0.79003	0.100328	0.166087	0.342384	0.237369	0.958919	0.333145	0.259008
1	0.504321	0.319045	0.276108	0.287488	0.640184	0.036034	0.971595	0.200711	0.116303
1	0.463055	0.526658	0.10166	0.480625	0.0807561	0.0154687	0.951868	0.0696303	0.218595
1	0.475024	0.388592	0.130611	0.321797	0.0222681	0.0321253	0.793549	0.437785	0.189629
0	0.242839	0.561177	0.17748	0.386082	0.0752628	0.0364371	0.964812	0.0908761	0.29051
1	0.138364	0.828675	0.21165	0.94586	0.0485496	0.206094	0.705581	0.00221217	0.848841
0	0.0202761	0.512749	0.192077	0.261106	0.06275	0.205855	0.829676	0.0249855	0.445932
0	0.719718	0.785916	0.076661	0.416554	0.0834311	0.0504972	0.932558	0.019601	0.310607
1	0.682109	0.90026	0.0821418	0.377435	0.833245	0.0686571	0.964625	0.0685682	0.194094
0	0.79135	0.930763	0.0464319	0.99869	0.312019	0.0499475	0.93573	0.200123	0.250812
0	0.0897456	0.695464	0.119462	0.354564	0.435451	0.0370293	0.955979	0.050001	0.541829
0	0.0549071	0.867966	0.864006	0.901459	0.0654009	0.941442	0.448822	0.237065	0.494742
0	0.0650193	0.66447	0.894937	0.933442	0.0796209	0.967777	0.847355	0.404965	0.857969
0	0.310178	0.976067	0.805206	0.872834	0.441071	0.935242	0.999792	0.445773	0.999669
0	0.152233	0.931667	0.880543	0.929741	0.0889216	0.940123	0.99927	0.278131	0.998563
0	0.148451	0.764056	0.864169	0.918319	0.0916236	0.886151	0.928193	0.145111	0.974807
0	0.439974	0.633141	0.860289	0.946454	0.105089	0.988855	0.0363596	0.325916	0.115556
0	0.168395	0.967352	0.860835	0.904266	0.099492	0.928177	0.998992	0.0391872	0.999105
0	0.850469	0.600679	0.176508	0.888436	0.0864404	0.879369	0.844426	0.481774	0.86256
0	0.297366	0.786267	0.801354	0.921005	0.0800934	0.956011	0.0276318	0.172104	0.045117
0	0.90063	0.822404	0.115189	0.940772	0.10598	0.952137	0.00205196	0.171997	0.00169362
0	0.0864444	0.99129	0.894733	0.929056	0.0824961	0.936052	0.98454	0.286003	0.989001
0	0.668323	0.890805	0.523604	0.84144	0.11428	0.967055	0.854075	0.471701	0.795464
0	0.850503	0.508187	0.162236	0.911666	0.0800525	0.96538	0.992112	0.228639	0.115171
0	0.168425	0.692929	0.903951	0.908916	0.686743	0.854315	0.999471	0.40919	0.999338
0	0.828183	0.963078	0.464018	0.213491	0.102743	0.53615	0.365129	0.160699	0.47919
0	0.667475	0.501814	0.865266	0.893239	0.12461	0.881527	0.333923	0.310435	0.546467
1	0.346859	0.20692	0.0471279	0.74676	0.688249	0.204951	0.94547	0.0627052	0.307271
0	0.867448	0.912872	0.1988	0.892283	0.0930323	0.979006	0.00279639	0.0645715	0.0334846
0	0.764868	0.947157	0.777748	0.963174	0.104232	0.982334	0.0185009	0.0566517	0.93509
0	0.961007	0.716308	0.0746084	0.941883	0.104324	0.942122	0.0880892	0.208567	0.0752378
0	0.873198	0.902648	0.278254	0.960802	0.0865537	0.986929	0.0712173	0.0162535	0.996188
0	0.532475	0.95683	0.53655	0.954715	0.0989229	0.963011	0.999436	0.276101	0.966083
0	0.0297908	0.837431	0.877966	0.825982	0.0748019	0.677277	0.924111	0.172476	0.0497805
0	0.923924	0.746077	0.205316	0.963983	0.104372	0.98305	0.032377	0.118511	0.000304831
0	0.934274	0.507089	0.116867	0.253768	0.0990757	0.507831	0.000392213	0.141246	0.103175
0	0.867115	0.76803	0.477904	0.945008	0.104311	0.90967	0.0503539	0.071245	0.231559
0	0.858942	0.828465	0.642919	0.901858	0.094352	0.996173	0.0367199	0.0937961	0.339787
0	0.847269	0.931917	0.49052	0.832611	0.0994287	0.896452	0.330757	0.0289419	0.862822
0	0.222283	0.860752	0.841369	0.887618	0.103569	0.86135	0.00616449	0.426989	0.0273996
0	0.114566	0.702006	0.830585	0.891934	0.101685	0.833048	0.0120587	0.133785	0.952914
0	0.858666	0.821496	0.709326	0.923706	0.0983444	0.863589	0.971351	0.0621514	0.176444
0	0.208427	0.890756	0.89895	0.904714	0.0827097	0.929878	0.974932	0.181117	0.996171
0	0.527003	0.644422	0.857363	0.941213	0.0986745	0.957833	0.501376	0.134108	0.91376
0	0.323616	0.555767	0.812639	0.873998	0.0851501	0.99786	0.322085	0.65467	0.822359
0	0.552954	0.987201	0.825835	0.206694	0.11704	0.196569	0.00782031	0.0653683	0.00250806
0	0.788643	0.97781	0.694724	0.822121	0.175467	0.881925	0.0540033	0.770834	0.582019
0	0.387772	0.71717	0.55061	0.924708	0.104392	0.988185	0.0016888	0.653242	0.263378
0	0.233764	0.490355	0.920528	0.683294	0.104359	0.463481	0.523909	0.271503	0.0271745
0	0.963654	0.954843	0.186728	0.927887	0.0991184	0.86982	0.182207	0.36846	0.94226
0	0.706192	0.75312	0.777044	0.885477	0.121191	0.808413	0.958016	0.257979	0.00407427
0	0.701661	0.711286	0.745355	0.931884	0.0879189	0.862321	0.00247426	0.0726848	0.68694
0	0.832582	0.714715	0.838832	0.957155	0.102951	0.986364	0.679088	0.354098	0.992886
0	0.155228	0.838022	0.908117	0.902449	0.0789743	0.984712	0.239372	0.103353	0.898541
0	0.850459	0.932699	0.734401	0.935681	0.0991306	0.979443	0.931437	0.307908	0.00105835
0	0.924191	0.981931	0.0509527	0.93341	0.0958406	0.998682	0.201344	0.552007	0.804633
0	0.412397	0.978411	0.860881	0.874043	0.0803039	0.71265	0.00100109	0.110189	0.00195079
0	0.850435	0.594728	0.360482	0.928936	0.104265	0.996469	0.782702	0.685125	0.491342
0	0.425215	0.986917	0.741053	0.333801	0.109871	0.374546	0.35341	0.353666	0.861357
0	0.941517	0.729514	0.726676	0.946587	0.0922459	0.98531	0.870847	0.010062	0.00657727
0	0.915404	0.873479	0.124064	0.873972	0.104265	0.994934	0.143388	0.293101	0.995654
0	0.54028	0.817229	0.845395	0.919891	0.728407	0.921228	0.990271	0.515746	0.981634
0	0.0999542	0.881154	0.902518	0.924623	0.0571485	0.982236	0.00286878	0.0948445	0.768082
0	0.700977	0.693823	0.872411	0.162306	0.0986036	0.276464	0.994102	0.0541452	0.971431
0	0.237325	0.631202	0.695809	0.89739	0.104208	0.893486	0.724519	0.790752	0.981082
1	0.0412229	0.887074	0.899276	0.812374	0.099822	0.609591	0.971186	0.417753	0.993998
1	0.850547	0.763771	0.850805	0.873718	0.103866	0.800775	0.993891	0.536507	0.979961
1	0.942074	0.869429	0.573492	0.874027	0.132592	0.999458	0.380192	0.426065	0.00197933
0	0.724295	0.846073	0.732429	0.956796	0.082898	0.979219	0.975489	0.0351536	0.870289
0	0.911373	0.891191	0.102923	0.193058	0.85738	0.382265	0.722565	0.300945	0.276512
0	0.252066	0.993141	0.067614	0.0999994	0.912322	0.309826	0.703319	0.207834	0.759983
1	0.312028	0.997433	0.69432	0.0252757	0.722543	0.105968	0.923643	0.199758	0.0659341
0	0.824673	0.812156	0.677301	0.932428	0.0869386	0.960456	0.00103513	0.975426	0.00101679
0	0.850483	0.964164	0.887531	0.91655	0.104322	0.997497	0.000292493	0.340223	0.0189444
0	0.859598	0.927394	0.412669	0.951177	0.10569	0.974431	0.888406	0.130501	0.992915
0	0.721373	0.893098	0.123243	0.781013	0.800452	0.0594984	0.944797	0.260523	0.22889
0	0.701636	0.970879	0.889919	0.573303	0.122418	0.352377	0.997589	0.68605	0.0290574
0	0.890384	0.857931	0.563714	0.935083	0.124265	0.875515	0.99516	0.0201423	0.999828
0	0.850503	0.93013	0.532444	0.874059	0.094193	0.997122	0.0175595	0.816384	0.278481
0	0.107788	0.86368	0.887967	0.866859	0.1194	0.796049	0.972811	0.605005	0.973322
0	0.615138	0.972101	0.785083	0.911475	0.111253	0.894564	0.146031	0.0566395	0.110627
0	0.378856	0.929336	0.817176	0.900686	0.0763399	0.776628	0.974359	0.587017	0.898075
0	0.85049	0.882536	0.755583	0.947392	0.104179	0.955678	0.982923	0.406729	0.669621
0	0.629884	0.665495	0.872258	0.934212	0.0822167	0.947269	0.000290013	0.327683	0.836431
0	0.2767	0.940946	0.861337	0.901621	0.0946917	0.954133	0.986685	0.106665	0.0349523
0	0.822525	0.813436	0.707581	0.831171	0.0957314	0.728183	0.128957	0.141079	0.0375922
0	0.195083	0.810072	0.738944	0.85092	0.0946738	0.799266	0.814223	0.0767705	0.842924
0	0.850422	0.928198	0.160991	0.910436	0.0826523	0.901853	0.751265	0.0735718	0.0206043
1	0.32906	0.791856	0.26878	0.87398	0.0988191	0.775542	0.892319	0.058682	0.898295
0	0.870798	0.6295	0.0823098	0.951948	0.098964	0.905564	0.99884	0.184543	0.172399
0	0.463636	0.994211	0.825915	0.91818	0.118909	0.971196	0.0372737	0.749304	0.944728
0	0.695395	0.757597	0.85808	0.955969	0.104287	0.958695	0.86197	0.054006	0.938326
0	0.0867667	0.580643	0.889801	0.909257	0.0632882	0.922652	0.0281667	0.103567	0.983212
0	0.331637	0.366836	0.12253	0.256402	0.621373	0.0604384	0.949618	0.162289	0.277373
0	0.695733	0.734354	0.154321	0.887956	0.0828577	0.835949	0.984857	0.102896	0.999711
0	0.811368	0.657364	0.645288	0.922463	0.102579	0.898333	0.00838812	0.104786	0.000624152
0	0.493397	0.910009	0.862745	0.945538	0.0915957	0.937254	0.981494	0.27951	0.997009
0	0.573018	0.95016	0.825993	0.873992	0.0864021	0.646702	0.928637	0.036552	0.00524114
0	0.814891	0.691645	0.486716	0.885775	0.101902	0.879709	0.991036	0.324123	0.0891198
0	0.208425	0.927809	0.825899	0.908038	0.104308	0.964154	0.759798	0.595352	0.146604
1	0.505776	0.86706	0.90379	0.907454	0.234845	0.973903	0.99988	0.122776	0.258676
1	0.160322	0.622396	0.880225	0.926194	0.0837493	0.934374	0.000188813	0.187109	0.934824
1	0.374893	0.898311	0.894949	0.945471	0.106811	0.973303	0.995943	0.185274	0.751936
0	0.163416	0.611082	0.931876	0.935166	0.230897	0.953279	0.00223185	0.387162	0.267858
0	0.770508	0.604581	0.369307	0.938142	0.233077	0.969582	0.998622	0.781658	0.00870559
0	0.556891	0.990831	0.896551	0.947748	0.0740814	0.984736	0.0452809	0.136058	3.97561e-05
0	0.318239	0.775338	0.0862766	0.736618	0.998075	0.184887	0.60972	0.203906	0.354295
0	0.551947	0.708216	0.734133	0.895604	0.193362	0.900045	0.095673	0.3349	0.0215623
0	0.468933	0.872773	0.855688	0.881504	0.10431	0.860665	0.991534	0.220635	0.803514
0	0.168415	0.931393	0.766971	0.91798	0.939183	0.909328	0.990781	0.649788	0.260513
0	0.83605	0.518129	0.771532	0.874036	0.146802	0.766793	0.849859	0.466319	0.133395
0	0.850543	0.959686	0.859609	0.950939	0.077251	0.99679	0.738228	0.0296703	0.0945252
0	0.168367	0.622331	0.889589	0.0810699	0.099208	0.12059	0.00549197	0.0676077	0.000171535
0	0.850427	0.997329	0.470259	0.922809	0.105842	0.970999	0.773845	0.568369	0.127894
0	0.310973	0.30465	0.027397	0.531763	0.55883	0.0802789	0.00912424	0.0244549	0.756195
0	0.333314	0.930708	0.0833424	0.24272	0.208479	0.0275921	0.814242	0.458876	0.251022
0	0.386734	0.899578	0.0765616	0.458934	0.469191	0.0101991	0.58553	0.0110722	0.517173
0	0.13632	0.813446	0.119339	0.848667	0.158253	0.0198987	0.583189	0.00677439	0.299668
1	0.560635	0.867825	0.121153	0.396915	0.0168077	0.336322	0.905553	0.228944	0.250376
1	0.729266	0.297662	0.17085	0.281302	0.196657	0.427355	0.915956	0.119884	0.226741
1	0.787332	0.362882	0.356726	0.77274	0.742043	0.0337199	0.75903	0.106541	0.265484
0	0.0937689	0.954358	0.0636465	0.635649	0.161946	0.0178931	0.922202	0.0115871	0.23818
0	0.498685	0.408862	0.175195	0.773965	0.821233	0.15738	0.826825	0.264451	0.298146
0	0.203183	0.622558	0.417631	0.9664	0.134349	0.0101364	0.925993	0.062285	0.361549
0	0.129493	0.384407	0.214872	0.704382	0.351159	0.014492	0.671363	0.0595745	0.29125
0	0.492843	0.349818	0.112312	0.836591	0.979855	0.00819191	0.535064	0.0214031	0.296708
0	0.000163827	0.259079	0.0284093	0.998359	0.21438	0.0790831	0.526433	0.000342824	0.377546
0	0.00250942	0.7977	0.0501828	0.999942	0.755271	0.0410255	0.011574	0.00318755	0.889297
0	0.0036578	0.862116	0.0212103	0.999962	0.905181	0.0183755	0.276141	0.0419072	0.601299
0	0.45941	0.196168	0.0970171	0.853408	0.98601	0.0115261	0.644049	0.0128108	0.379655
0	0.0355364	0.130277	0.0541057	0.849368	0.0970348	0.0122415	0.739212	0.0215031	0.458178
0	0.165605	0.25997	0.0765876	0.805944	0.603425	0.0230335	0.951713	0.00995005	0.107695
0	0.0371912	0.321041	0.216312	0.911995	0.700739	0.0145582	0.853004	0.189166	0.37217
0	0.0879451	0.164066	0.635048	0.999512	0.494465	0.0263425	0.0626744	0.0629742	0.737415
0	0.0865185	0.183728	0.100541	0.999538	0.357946	0.0468284	0.272949	0.365655	0.256127
0	0.024434	0.402126	0.0615002	0.998568	0.130678	0.0215457	0.873997	0.0189191	0.28318
0	0.359135	0.551389	0.0356889	0.951497	0.686173	0.0468442	0.513123	0.0587157	0.269288
0	0.0676402	0.684858	0.243105	0.960065	0.557838	0.00323385	0.857744	0.0182403	0.00784965
0	0.319986	0.362587	0.0880477	0.693743	0.747124	0.0176593	0.80401	0.0609489	0.204052
0	0.00437751	0.251148	0.119413	0.912159	0.996157	0.0454233	0.788306	0.0497055	0.553046
0	0.0102251	0.702366	0.0618009	0.967748	0.917016	0.172711	0.811717	0.169036	0.227718
0	0.338818	0.333535	0.0664997	0.675932	0.320471	0.00900907	0.567632	0.00255962	0.29463
0	0.050535	0.328116	0.106849	0.996641	0.396985	0.00487025	0.98404	0.00750458	0.41589
0	0.000570025	0.335694	0.072526	0.965907	0.676391	0.0637355	0.875971	0.0372613	0.751252
0	0.0404066	0.16285	0.145804	0.998367	0.133789	0.07402	0.328849	0.026363	0.692884
0	0.00410292	0.40264	0.11113	0.999932	0.203235	0.016789	0.809597	0.131958	0.288386
0	0.647907	0.12456	0.267813	0.651861	0.968662	0.0464714	0.824574	0.00555093	0.468736
0	0.04638	0.616954	0.0751914	0.904358	0.273869	0.0337901	0.443077	0.0316201	0.178795
0	0.0330823	0.558572	0.302542	0.797082	0.0460829	0.00340182	0.709596	0.0723307	0.28473
0	0.0149849	0.702939	0.133375	0.754557	0.34188	0.0448489	0.0697988	0.12495	0.703966
0	0.0381055	0.44729	0.194404	0.99965	0.224614	0.0113229	0.350217	0.0596171	0.398465
0	0.00153207	0.657498	0.200978	0.99986	0.039858	0.042791	0.660872	0.0128025	0.624183
0	0.00104152	0.22939	0.0648873	0.580205	0.542136	0.0107876	0.139985	0.0231834	0.169848
1	0.814407	0.712811	0.205169	0.399866	0.0291291	0.0115765	0.939391	0.0246491	0.798959
0	0.545515	0.353411	0.105046	0.989986	0.0592406	0.00590152	0.00675579	0.0186404	0.850674
0	0.00165416	0.113491	0.418928	0.999938	0.743508	0.0200314	0.949354	0.126735	0.39356
0	0.00899416	0.323465	0.119463	0.974792	0.427218	0.0747145	0.575883	0.135971	0.251594
0	0.0390883	0.359661	0.141261	0.934116	0.92061	0.0906296	0.897415	0.00653626	0.312312
0	0.0478555	0.106278	0.181136	0.827134	0.512493	0.0556183	0.580986	0.174773	0.132095
0	0.786064	0.205376	0.499399	0.443729	0.427061	0.00734722	0.0714766	0.0500148	0.435414
0	0.00518288	0.810126	0.138569	0.999999	0.21044	0.079668	0.00141329	0.00433873	0.650872
0	0.357957	0.215539	0.199128	0.668072	0.395916	0.00819789	0.837728	0.109515	0.205893
0	0.171864	0.520187	0.0841557	0.999813	0.034587	0.0128166	0.886906	0.0853828	0.146061
0	0.000586	0.400709	0.0526314	0.999293	0.0761763	0.0198921	0.995489	0.0276126	0.647079
0	0.246117	0.782519	0.09838	0.275755	0.0447338	0.00260513	0.922874	0.27347	0.227799
1	0.615032	0.412901	0.150268	0.103354	0.337809	0.0633505	0.949425	0.10825	0.174197
0	0.118858	0.37291	0.126554	0.728049	0.264375	0.037115	0.608008	0.0896847	0.373606
1	0.451904	0.216846	0.767107	0.221204	0.552212	0.145424	0.140995	0.0309796	0.519724
1	0.664558	0.305129	0.13656	0.65363	0.036682	0.0358546	0.931176	0.298641	0.198441
1	0.151178	0.184667	0.170238	0.679524	0.810524	0.0492537	0.210653	0.0156136	0.287602
0	1.63708e-08	0.427197	0.359188	0.609662	0.213858	0.257742	0.678724	0.001854	0.886841
0	0.199765	0.519424	0.0930291	0.434024	0.505291	0.0788038	0.000637779	0.00545649	0.553223
1	0.763946	0.958734	0.240796	0.0508207	0.76716	0.0638649	0.819959	0.249486	0.244872
1	0.242475	0.841477	0.429096	0.120446	0.0637852	0.00795392	0.904471	0.0991176	0.240962
1	0.129515	0.315048	0.132561	0.171362	0.157763	0.0110958	0.405354	0.208141	0.551768
1	0.581501	0.0887803	0.0873028	0.443289	0.542553	0.167577	0.23076	0.051142	0.588011
0	0.016532	0.324812	0.0638053	0.348723	0.24865	0.041835	0.242095	0.00584615	0.513569
0	0.60253	0.193719	0.236751	0.125625	0.605213	0.120918	0.0339333	0.0286773	0.314441
0	0.0283376	0.580705	0.069467	0.155142	0.166332	0.0439249	0.878271	0.00428041	0.552036
0	0.615645	0.245228	0.169061	0.675898	0.112211	0.0295169	0.935292	0.0288544	0.484281
1	0.59722	0.538407	0.0550876	0.283542	0.100977	0.0251941	0.971082	0.134796	0.217987
1	0.76637	0.570409	0.115525	0.32744	0.319434	0.0874257	0.983816	0.0264579	0.32156
0	0.435947	0.168226	0.0383865	0.735931	0.405371	0.0245857	0.455994	0.344953	0.220324
0	0.310013	0.414253	0.0892295	0.512866	0.591289	0.0163917	0.683282	0.0613641	0.549159
1	0.353982	0.465702	0.0826814	0.450884	0.0284555	0.00203528	0.601015	0.246066	0.613921
0	0.150484	0.231565	0.399149	0.198767	0.846711	0.0705219	0.962498	0.110129	0.165849
1	0.105325	0.384769	0.155392	0.0845604	0.301157	0.0281458	0.257805	0.151791	0.42423
0	0.433854	0.48578	0.109082	0.724107	0.154297	0.0560304	0.195274	0.0157298	0.491467
0	0.414685	0.56699	0.0695814	0.199069	0.0390957	0.0335006	0.0279793	0.0319546	0.531403
1	0.104311	0.650286	0.110435	0.125239	0.407747	0.0331583	0.966674	0.704487	0.281009
1	0.269521	0.349436	0.11838	0.150428	0.716802	0.125018	0.901015	0.231311	0.298505
1	0.43893	0.694394	0.148187	0.135457	0.604581	0.105321	0.669233	0.0191032	0.633375
1	0.38534	0.776827	0.34295	0.312227	0.985957	0.104821	0.692777	0.0129758	0.316102
1	0.65735	0.382338	0.038707	0.0741144	0.638297	0.0476322	0.960783	0.218158	0.208843
1	0.693879	0.614252	0.0785241	0.139004	0.870828	0.0537063	0.961999	0.15903	0.214321
0	0.0116752	0.472466	0.0709741	0.76679	0.274158	0.0203549	0.406174	0.0109393	0.900408
0	0.606566	0.799152	0.411477	0.748157	0.741177	0.0308017	0.577722	0.028894	0.298344
0	0.00285885	0.94667	0.202471	0.676225	0.515494	0.0482066	0.309336	0.0286374	0.613068
1	0.205703	0.407707	0.0995149	0.633675	0.303233	0.0511249	0.602742	0.0117654	0.560308
0	0.392364	0.447188	0.0812045	0.136397	0.634429	0.141443	0.466398	0.0599133	0.174852
0	0.00909755	0.305936	0.150678	0.330068	0.0689731	0.00334805	0.0142185	0.00483882	0.773516
0	0.0852687	0.256171	0.206224	0.72867	0.775192	0.0759164	0.0469344	0.0120788	0.800863
0	0.0114896	0.971432	0.0872863	0.495327	0.681388	0.0115999	0.403993	0.0961868	0.400752
0	0.630641	0.240778	0.0763706	0.400588	0.189962	0.0118792	0.14577	0.00104537	0.713252
0	0.000453772	0.868962	0.0503349	0.651028	0.321156	0.0137383	0.930819	0.0964954	0.759606
0	0.602488	0.121085	0.054664	0.24234	0.602258	0.0242046	0.969093	0.18354	0.217525
0	0.222868	0.49889	0.0831001	0.72981	0.655022	0.104188	0.181931	0.00596225	0.533219
0	0.887918	0.885708	0.151506	0.80366	0.900159	0.0691506	0.92442	0.0065158	0.355748
0	0.0411078	0.375514	0.0974625	0.240278	0.709533	0.0383955	0.831257	0.200268	0.586356
0	0.642995	0.943147	0.0442096	0.158335	0.414458	0.0600723	0.568685	0.00418711	0.396973
0	0.17235	0.600562	0.211418	0.428418	0.973395	0.0302302	0.921727	0.0166344	0.521975
1	0.451458	0.649492	0.319983	0.26309	0.951348	0.0988342	0.974403	0.0467303	0.208124
0	0.12028	0.466181	0.11899	0.462192	0.933232	0.0389984	0.86641	0.0542605	0.311629
0	0.411444	0.86899	0.534892	0.789288	0.723429	0.0914954	0.397212	0.0189343	0.522316
1	0.720863	0.636864	0.0515951	0.0721576	0.272713	0.0607271	0.87269	0.10677	0.298249
0	0.652414	0.902183	0.0447039	0.126368	0.985484	0.207264	0.976443	0.0168889	0.425494
1	0.681281	0.919148	0.225395	0.237518	0.330859	0.0206627	0.879223	0.0280061	0.255625
0	0.0373011	0.627681	0.127063	0.126944	0.95807	0.0935203	0.704535	0.00934301	0.768394
0	0.613909	0.424984	0.0875874	0.771475	0.475218	0.0595514	0.557544	0.0267912	0.223856
0	0.625488	0.397084	0.033709	0.70525	0.501348	0.016269	0.130272	0.0726468	0.705267
0	0.683284	0.713777	0.0550199	0.145663	0.152538	0.0364691	0.131104	0.0114975	0.644763
0	0.171836	0.762968	0.116133	0.899576	0.864394	0.0882627	0.431981	0.0327115	0.273229
0	0.487621	0.741635	0.142921	0.268196	0.944492	0.00807172	0.0197196	0.00321459	0.892984
0	0.0119783	0.864447	0.0468886	0.545658	0.772859	0.0187064	0.362742	0.0435786	0.511361
0	0.000407148	0.41422	0.110912	0.563313	0.573929	0.0397777	0.729002	0.0413625	0.947055
0	0.355233	0.881762	0.058332	0.762843	0.801604	0.0239394	0.47404	0.000528971	0.656679
0	0.0982943	0.398166	0.395058	0.97039	0.596856	0.0805476	0.916976	0.026591	0.280372
0	0.142778	0.839018	0.462052	0.880659	0.534813	0.0829785	0.896493	0.0543758	0.381589
0	0.22147	0.814883	0.443574	0.142875	0.282041	0.00540101	0.447295	0.0456338	0.459598
0	0.0112586	0.593709	0.197167	0.298593	0.065713	0.158838	0.972479	0.0360233	0.511472
0	0.0843198	0.767273	0.137516	0.97272	0.400958	0.0840684	0.597192	0.00730126	0.503397
0	0.307126	0.910083	0.172703	0.74322	0.608616	0.0422353	0.363284	0.0618421	0.213055
0	0.438077	0.575317	0.0782599	0.175305	0.900677	0.0351468	0.355796	0.140041	0.240841
1	0.197338	0.840895	0.0767571	0.379023	0.527204	0.118437	0.992224	0.0180641	0.87066
1	0.824348	0.86843	0.117718	0.0461892	0.104991	0.0140389	0.876868	0.239591	0.282362
0	0.0112663	0.219591	0.106968	0.468574	0.461083	0.0355653	0.95915	0.0124316	0.55774
0	0.969949	0.590166	0.0598969	0.958435	0.590751	0.0221544	0.572535	0.00756003	0.478517
0	0.211685	0.941378	0.400796	0.102952	0.944255	0.0185419	0.918007	0.293842	0.165523
1	0.667318	0.226807	0.186636	0.0589269	0.471636	0.060071	0.934076	0.399613	0.280319
1	0.813164	0.139303	0.0353994	0.0613612	0.479752	0.0204792	0.702002	0.191488	0.415711
1	0.361734	0.378077	0.0244198	0.112954	0.734191	0.0404262	0.91116	0.0609943	0.222407
1	0.657088	0.158641	0.182252	0.0130247	0.339733	0.208406	0.875071	0.397583	0.42729
1	0.834486	0.236799	0.0293919	0.10379	0.972979	0.0156552	0.926561	0.137748	0.194354
0	0.826022	0.167959	0.0498171	0.712231	0.316194	0.0195093	0.957867	0.13084	0.250147
0	0.0829015	0.263369	0.0916257	0.328352	0.522433	0.0321028	0.2611	0.00723391	0.929049
0	0.0711897	0.185288	0.0792086	0.185374	0.818967	0.0163048	0.45793	0.00257143	0.694309
1	0.904616	0.239375	0.0296216	0.0163097	0.740164	0.0168058	0.945382	0.0723931	0.368523
1	0.74791	0.455534	0.218413	0.0251624	0.845235	0.71448	0.874832	0.247991	0.161366
1	0.856369	0.275001	0.191736	0.101773	0.882666	0.0302885	0.909124	0.198163	0.251393
0	0.0542498	0.448064	0.0349255	0.638741	0.82761	0.0107334	0.975732	0.0994683	0.3235
1	0.372764	0.272051	0.264003	0.228104	0.304833	0.149623	0.970452	0.0179037	0.227621
0	0.461496	0.184102	0.169791	0.106648	0.331424	0.0154547	0.925903	0.00588167	0.369852
0	0.841784	0.923277	0.428998	0.469565	0.0264081	0.00197319	0.9564	0.0300157	0.328649
1	0.906594	0.163256	0.274055	0.112594	0.266146	0.240918	0.62485	0.105257	0.630786
1	0.641649	0.293116	0.614236	0.17985	0.625699	0.0458051	0.973819	0.0413616	0.187792
1	0.647631	0.206431	0.311884	0.191124	0.129928	0.0128557	0.703626	0.303563	0.718657
0	0.145061	0.528457	0.247164	0.747937	0.30214	0.0196531	0.921987	0.0657445	0.327131
0	0.799588	0.334951	0.495059	0.281098	0.35087	0.0459108	0.209068	0.01085	0.499385
0	0.141352	0.325201	0.197063	0.215004	0.149574	0.015842	0.932072	0.0818948	0.397971
1	0.959761	0.182403	0.00909605	0.100387	0.955325	0.0778908	0.94817	0.0659743	0.21815
1	0.833099	0.128678	0.32841	0.0787988	0.539707	0.244437	0.918759	0.136281	0.209417
1	0.56581	0.226029	0.109576	0.0310428	0.110015	0.0413316	0.840218	0.207774	0.854892
1	0.995514	0.201811	0.435889	0.0298673	0.615357	0.0355724	0.441738	0.203287	0.591599
1	0.947677	0.510577	0.334123	0.016481	0.671243	0.316143	0.81965	0.0740629	0.176757
1	0.494472	0.357366	0.145725	0.144712	0.498183	0.0724456	0.931633	0.327542	0.192281
0	0.856959	0.618807	0.0953796	0.160867	0.2781	0.0420091	0.444277	0.0365137	0.592229
0	0.740151	0.545535	0.0493592	0.074578	0.935698	0.0269977	0.866504	0.0567327	0.278357
1	0.901706	0.293015	0.605764	0.0520863	0.320537	0.0565084	0.964158	0.0449396	0.133124
0	0.809866	0.563953	0.236475	0.598977	0.502108	0.0306814	0.917945	0.0206377	0.267598
1	0.913691	0.491146	0.388853	0.0779825	0.446233	0.0649022	0.946617	0.0209083	0.237054
0	0.111475	0.219513	0.155939	0.583878	0.149947	0.0138172	0.988983	0.011016	0.419018
1	0.46911	0.43327	0.329317	0.151261	0.973504	0.0652627	0.793023	0.320135	0.299909
1	0.866414	0.623636	0.266969	0.422669	0.2856	0.0763256	0.668425	0.33735	0.226711
1	0.817725	0.317092	0.161453	0.168908	0.275561	0.0236725	0.718939	0.204406	0.614505
0	0.747993	0.304156	0.2232	0.19759	0.114199	0.0343269	0.95625	0.0778374	0.242046
0	0.358658	0.628253	0.173228	0.340361	0.598759	0.0764965	0.263874	0.0168116	0.441906
1	0.713916	0.179531	0.20182	0.0123107	0.327276	0.0273949	0.834802	0.292455	0.163739
1	0.699058	0.187842	0.460237	0.0609852	0.273761	0.0598435	0.868516	0.4952	0.133314
1	0.808261	0.679601	0.392911	0.0958942	0.995173	0.0115585	0.929378	0.0374345	0.179702
1	0.414362	0.9777	0.330029	0.0970091	0.27679	0.145544	0.945901	0.337908	0.174051
1	0.686783	0.264422	0.188173	0.141706	0.254437	0.080242	0.928438	0.117152	0.127432
1	0.569617	0.46307	0.564385	0.254929	0.477791	0.121143	0.817175	0.0272082	0.542437
1	0.657504	0.19552	0.140773	0.442566	0.115571	0.208383	0.860926	0.160475	0.177147
0	0.427658	0.40077	0.416714	0.627492	0.445907	0.0745089	0.650195	0.0813142	0.315576
0	0.64261	0.949229	0.159788	0.445565	0.360793	0.0643803	0.766309	0.00740149	0.554842
