# Supplementary material for: Machine learning–based quantification of overall and internal ultrasound characteristics for diagnosing malignant partially cystic thyroid nodules
Source: Front Endocrinol (Lausanne). 2025 Aug 6;16:1635122. doi: 10.3389/fendo.2025.1635122 (PMC12364630; doi:10.3389/fendo.2025.1635122)
Supplement: Supplementary file 2 [file DataSheet2.xlsx]

## Sheet: Sheet1
pathology	Microcalcifications	Hypoechoic	Macrocalcifications	Unclear free margin	Eccentric growth	Acute angle with cyst wall	Proportion≥50%	Taller	Lobulated or irregular
0	0.316569	0.494483	0.211739	0.368065	0.360392	0.0835893	0.926185	0.0381187	0.265746
0	0.338394	0.141429	0.0709809	0.894793	0.311037	0.0316833	0.471077	0.0114286	0.382441
0	0.325894	0.753695	0.113835	0.537137	0.646418	0.0938653	0.850584	0.0725803	0.55613
0	0.0991734	0.88367	0.057022	0.946843	0.483092	0.0295643	0.221209	0.00596648	0.489284
1	0.209228	0.464132	0.0994664	0.397955	0.170176	0.00566786	0.953609	0.116318	0.26834
1	0.767933	0.566566	0.06345	0.812511	0.948125	0.0543025	0.880061	0.310463	0.0133394
0	0.0342739	0.651406	0.0491547	0.491933	0.758239	0.285261	0.665463	0.0597999	0.136928
0	0.440146	0.361506	0.0798089	0.929258	0.983929	0.0866274	0.516633	0.0156942	0.259464
0	0.0760575	0.216031	0.0861955	0.917244	0.996774	0.0829749	0.351143	0.00923877	0.199411
1	0.749232	0.97255	0.0649127	0.365788	0.184802	0.205527	0.968066	0.203241	0.279586
0	0.0575944	0.976171	0.0772042	0.40405	0.489375	0.0674482	0.436522	0.061643	0.245096
1	0.301575	0.262774	0.356805	0.428862	0.98823	0.14343	0.935508	0.0432592	0.226796
1	0.803136	0.903779	0.153121	0.253502	0.232047	0.0306805	0.967789	0.533864	0.415789
1	0.695712	0.942656	0.0268943	0.424718	0.581204	0.0663344	0.981071	0.0240932	0.277074
1	0.565491	0.291853	0.0554874	0.229986	0.848644	0.296326	0.953082	0.417473	0.455949
0	0.328743	0.952204	0.679474	0.842716	0.214382	0.00316698	0.953687	0.092091	0.148968
0	0.403321	0.0873731	0.0802687	0.856519	0.655715	0.041283	0.434321	0.00568667	0.561659
0	0.184853	0.675532	0.335809	0.581351	0.681667	0.0814271	0.559215	0.0619963	0.171096
0	0.0325651	0.894845	0.0943306	0.465981	0.383581	0.0412028	0.332848	0.00850687	0.265266
0	0.331289	0.478553	0.102539	0.783825	0.921572	0.0645825	0.258654	0.0074743	0.564033
0	0.282525	0.366739	0.105729	0.67367	0.986473	0.0205629	0.714153	0.210607	0.18481
0	0.359677	0.982683	0.0689688	0.930736	0.979593	0.17255	0.976691	0.00820631	0.270269
1	0.544022	0.172337	0.0658173	0.0753054	0.913767	0.170042	0.956691	0.585175	0.242584
1	0.280617	0.873585	0.020165	0.0982718	0.942928	0.109698	0.94909	0.0215068	0.159352
0	0.555629	0.95199	0.932793	0.764983	0.459722	0.00441674	0.780193	0.148358	0.231624
0	0.0588899	0.766559	0.154547	0.748686	0.413631	0.0497277	0.876817	0.0263927	0.306347
0	0.295761	0.325257	0.453939	0.252908	0.169181	0.0915164	0.486468	0.0162063	0.512908
1	0.547825	0.744557	0.113739	0.361604	0.34259	0.0289582	0.950617	0.0559584	0.290337
1	0.429091	0.194136	0.063999	0.764297	0.554577	0.31072	0.946008	0.292391	0.266673
0	0.216165	0.488264	0.634276	0.739095	0.528114	0.182618	0.790854	0.128291	0.383746
0	0.0884918	0.933856	0.92493	0.912776	0.15863	0.979832	0.981683	0.201197	0.973348
0	0.929014	0.981447	0.849279	0.933847	0.0950168	0.975269	0.071891	0.060285	0.109217
0	0.369445	0.687082	0.554738	0.925239	0.104346	0.94517	0.125492	0.117198	0.172352
0	0.214412	0.903015	0.803221	0.926015	0.0981451	0.891996	0.932644	0.109451	0.485154
0	0.308493	0.912125	0.82585	0.824004	0.0980326	0.664764	0.270529	0.337505	0.0610321
0	0.813658	0.733453	0.378811	0.909325	0.164985	0.861214	0.0503039	0.190814	0.744175
0	0.850601	0.985094	0.330184	0.93934	0.0927649	0.99667	0.687219	0.324461	0.0184907
0	0.850498	0.748556	0.825988	0.873944	0.104331	0.999621	0.0117206	0.0340788	0.0803318
0	0.382108	0.698584	0.486261	0.909865	0.104284	0.867003	0.229218	0.806718	0.00544649
0	0.605599	0.56099	0.764791	0.881641	0.0913302	0.970339	0.88415	0.459709	0.121538
0	0.448517	0.811695	0.883999	0.903435	0.0715694	0.936615	0.989363	0.797363	0.614614
0	0.85089	0.987567	0.819174	0.850736	0.104083	0.734928	0.992443	0.0133678	0.313379
0	0.410356	0.995402	0.860864	0.93633	0.0964072	0.954495	0.939113	0.476402	0.00659135
0	0.871705	0.728784	0.197766	0.940243	0.104361	0.877964	0.859797	0.021131	0.00833591
0	0.542381	0.871992	0.5	0.946692	0.104318	0.958929	0.0389891	0.47136	0.932639
0	0.919037	0.577716	0.827776	0.945914	0.0926624	0.956695	0.92557	0.00918598	0.660997
0	0.948042	0.729529	0.1096	0.907384	0.0980154	0.88302	0.53497	0.0938506	0.235664
0	0.168403	0.730697	0.825803	0.950493	0.0953538	0.922528	0.993596	0.085369	0.267734
0	0.781131	0.797995	0.233453	0.902406	0.0753047	0.902587	0.00138973	0.229689	0.714912
0	0.545027	0.698833	0.824797	0.844686	0.0904841	0.697068	0.700065	0.0762808	0.0840265
0	0.336544	0.614887	0.871431	0.919776	0.104313	0.864842	0.00858675	0.611558	0.969877
0	0.850544	0.962005	0.507655	0.957329	0.104258	0.994377	0.997587	0.0261633	0.00647789
0	0.107329	0.959217	0.909338	0.91794	0.0815579	0.917173	0.986865	0.0837929	0.987796
0	0.715611	0.698463	0.903864	0.884401	0.134627	0.834349	9.16e-07	0.366249	0.00017904
0	0.570915	0.879024	0.90287	0.924358	0.0862083	0.90593	0.996816	0.0486849	0.994082
0	0.887575	0.742866	0.614227	0.941437	0.108407	0.910162	0.986074	0.0343109	0.0223089
0	0.151315	0.822249	0.922616	0.763574	0.0796389	0.889581	0.838069	0.168086	0.996991
0	0.703809	0.999018	0.188166	0.6599	0.0964818	0.9814	0.0336574	0.747281	0.921555
0	0.729799	0.589539	0.401121	0.890472	0.1312	0.997632	0.0102227	0.0424953	0.971032
0	0.636315	0.592351	0.730511	0.956667	0.105955	0.97582	0.0228563	0.0472388	0.0232724
0	0.366743	0.806644	0.865034	0.935252	0.0943427	0.807857	0.99934	0.0616178	0.998787
0	0.850523	0.99261	0.12407	0.873988	0.10432	0.999462	0.98454	0.969193	0.960004
0	0.154073	0.594599	0.748683	0.885319	0.259793	0.964226	0.0571615	0.0811542	0.000196129
0	0.215989	0.688747	0.870827	0.90802	0.811086	0.953455	0.999392	0.52742	0.980171
0	0.814773	0.763395	0.793008	0.888322	0.104326	0.874588	0.999893	0.0658492	0.987238
0	0.935082	0.964148	0.307677	0.92716	0.110209	0.977998	0.992846	0.0178577	0.999131
0	0.75428	0.976648	0.17322	0.899006	0.0826555	0.973755	0.0164161	0.466882	0.0207733
0	0.689415	0.785987	0.252906	0.944314	0.104348	0.949729	0.91405	0.372974	0.745196
0	0.154622	0.556274	0.887114	0.911974	0.0850818	0.871554	0.954964	0.0267912	0.183837
0	0.468203	0.406682	0.11764	0.620488	0.311168	0.28751	0.960269	0.205485	0.108678
0	0.497701	0.218795	0.110424	0.429142	0.803263	0.0750031	0.910575	0.0748928	0.10771
0	0.201062	0.795159	0.867733	0.456072	0.094473	0.333301	0.915107	0.361382	0.172626
0	0.850499	0.91735	0.117633	0.874036	0.104393	0.805232	0.00866872	0.0411806	0.0138565
0	0.03021	0.192855	0.118174	0.82718	0.00843099	0.0166554	0.874988	0.143569	0.436189
0	0.552518	0.959616	0.0177688	0.646931	0.998035	0.0191409	0.873827	0.153139	0.270466
0	0.125708	0.779008	0.0255532	0.773952	0.475596	0.0350089	0.904326	0.308755	0.157107
1	0.231286	0.438245	0.0258257	0.579993	0.789668	0.0510359	0.895708	0.090673	0.20921
0	0.0184065	0.417305	0.0414672	0.999373	0.245848	0.0106977	0.0441024	0.00495608	0.719894
0	0.0987903	0.226645	0.0611572	0.999884	0.170816	0.0183908	0.0906619	0.0191237	0.487285
0	0.105997	0.713436	0.0794735	0.994294	0.519903	0.0198182	0.404972	0.0336664	0.224355
0	0.0755888	0.11724	0.269922	0.994344	0.717041	0.0404637	0.112686	0.0315618	0.521396
0	0.135459	0.321236	0.0811924	0.997388	0.95183	0.00409404	0.145773	0.00468751	0.699298
0	0.11391	0.0938274	0.0488173	0.849914	0.334528	0.031418	0.991386	0.0274034	0.14714
0	0.0526582	0.608096	0.0555366	0.759073	0.0616913	0.00979819	0.446302	0.0314659	0.699339
0	0.0385638	0.193588	0.0420226	0.935639	0.186457	0.0113097	0.906691	0.0366704	0.232054
0	0.381191	0.0828175	0.0170464	0.945359	0.417486	0.0531141	0.389089	0.0440184	0.127753
0	0.000692574	0.535234	0.241968	0.940676	0.027233	0.0208002	0.909692	0.0115773	0.127085
0	0.152539	0.580179	0.0953573	0.956052	0.906942	0.0548201	0.502548	0.0556669	0.356849
0	0.0272661	0.802465	0.073725	0.798375	0.195658	0.0148415	0.956734	0.0830488	0.129249
0	0.00620587	0.605863	0.181339	0.989417	0.276255	0.00611984	0.828391	0.0329535	0.335552
0	0.00200985	0.303784	0.108648	0.979524	0.662383	0.0242675	0.263656	0.00104644	0.989139
0	5.63541e-05	0.421413	0.840053	0.977239	0.714814	0.211768	0.0147583	0.00362896	0.860948
0	0.0425168	0.374358	0.0594821	0.999066	0.13963	0.0410299	0.95959	0.00495481	0.312819
0	0.529903	0.620751	0.0846991	0.714499	0.902865	0.102173	0.55793	0.150055	0.190833
0	0.17377	0.14857	0.20079	0.8529	0.980939	0.138549	0.943679	0.0969803	0.223555
0	0.767034	0.817587	0.121454	0.9774	0.0763618	0.00602023	0.981429	0.134118	0.135487
1	0.494909	0.617398	0.112309	0.0701383	0.0531318	0.0311427	0.899328	0.241226	0.179843
1	0.741562	0.138336	0.307905	0.0867573	0.226635	0.0983051	0.90575	0.0214136	0.420627
0	0.0145363	0.394513	0.148616	0.748712	0.130176	0.016205	0.314025	0.00192357	0.50741
1	0.601213	0.496674	0.0581789	0.0928304	0.666699	0.102609	0.56005	0.501062	0.751536
0	0.29667	0.368232	0.146335	0.309016	0.311844	0.00755471	0.00805171	0.057802	0.64585
0	0.234929	0.790259	0.0783594	0.821084	0.127813	0.0226129	0.805232	0.193015	0.398157
1	0.874731	0.742859	0.0852416	0.0791848	0.167002	0.0662204	0.52651	0.647556	0.601074
1	0.200907	0.158953	0.448572	0.121171	0.680991	0.262304	0.963913	0.0411713	0.189063
1	0.69392	0.326425	0.164857	0.0694381	0.79902	0.424271	0.985081	0.393182	0.139355
0	0.269147	0.294063	0.0549208	0.44009	0.892211	0.0637901	0.815237	0.10926	0.395361
0	0.0842817	0.394689	0.0732956	0.901773	0.706922	0.0305804	0.925361	0.0736116	0.208459
0	0.0149509	0.69617	0.145166	0.249463	0.416984	0.0307452	0.920989	0.0244549	0.756195
1	0.560602	0.601862	0.118546	0.184163	0.871451	0.223235	0.899837	0.182476	0.294809
1	0.28862	0.819663	0.126917	0.0831605	0.865032	0.161794	0.944494	0.024479	0.365713
0	0.244415	0.290892	0.0620334	0.168702	0.136808	0.00512396	0.938095	0.205047	0.281187
0	0.511498	0.921333	0.0789162	0.792088	0.740582	0.0145457	0.081064	0.00943275	0.474425
0	0.0882228	0.637473	0.0734451	0.103133	0.711415	0.201554	0.576376	0.0149218	0.486997
0	0.0619512	0.819784	0.0525584	0.234239	0.892994	0.0872924	0.14437	0.00219328	0.819417
0	0.479867	0.766686	0.115461	0.305877	0.445127	0.20543	0.950639	0.0896728	0.249133
0	0.308794	0.556875	0.578272	0.0803437	0.654666	0.0204086	0.317943	0.0471814	0.304908
0	0.0386675	0.904784	0.089163	0.181475	0.980778	0.056167	0.00274646	0.00741632	0.996839
0	0.662434	0.307209	0.111589	0.101926	0.0930277	0.0116372	0.881474	0.0447161	0.263826
0	0.244212	0.777905	0.224093	0.351967	0.28151	0.190096	0.495473	0.0225767	0.251257
0	0.418725	0.19709	0.101206	0.503482	0.268098	0.00901927	0.964884	0.00252277	0.312939
0	0.0586378	0.204286	0.0647169	0.615747	0.256749	0.0107126	0.606541	0.0515614	0.628271
0	0.0558045	0.559738	0.0742004	0.653837	0.364131	0.0143804	0.969798	0.254867	0.206536
0	0.239562	0.213738	0.0134698	0.704633	0.337941	0.00424992	0.926622	0.127648	0.494813
0	0.0238822	0.260297	0.10417	0.843398	0.936545	0.0312321	0.0308789	0.00357215	0.865918
1	0.701043	0.0959423	0.0227052	0.179068	0.323458	0.375252	0.985828	0.377968	0.209426
0	0.56939	0.156401	0.0705993	0.734649	0.227553	0.0204539	0.486571	0.0206431	0.423496
1	0.562481	0.239593	0.0972329	0.140252	0.577101	0.178683	0.407064	0.0495004	0.460737
1	0.181723	0.43099	0.0811861	0.0448368	0.360771	0.0639939	0.587654	0.201615	0.637226
0	0.00406045	0.308468	0.0832445	0.284082	0.358536	0.00860917	0.587303	0.159472	0.393263
0	0.00356763	0.252991	0.0983251	0.563889	0.441365	0.0194282	0.98382	0.0556755	0.724066
0	0.0157923	0.884569	0.138952	0.543775	0.664881	0.00833441	0.96406	0.074888	0.388912
1	0.832466	0.234924	0.0820876	0.257528	0.897898	0.00843881	0.667167	0.015823	0.321647
0	0.341117	0.541671	0.118516	0.234757	0.220714	0.0642154	0.969407	0.273921	0.204606
1	0.85884	0.3495	0.4162	0.0891451	0.475386	0.0540225	0.904206	0.0813125	0.146479
1	0.820271	0.226528	0.0756153	0.0648317	0.479302	0.180353	0.864034	0.277375	0.214629
1	0.598829	0.296084	0.0573038	0.0978884	0.163799	0.337894	0.93163	0.093777	0.250198
0	0.0523822	0.347485	0.161651	0.355644	0.547211	0.0467997	0.490522	0.1446	0.243512
1	0.340444	0.427527	0.369503	0.266773	0.45945	0.0228622	0.916666	0.0520022	0.285355
1	0.944979	0.266004	0.136763	0.0141645	0.510328	0.0153843	0.569362	0.0101052	0.475142
0	0.0350911	0.431001	0.404069	0.310515	0.156325	0.0527708	0.492911	0.0354908	0.244927
1	0.199272	0.183558	0.0992371	0.293809	0.378192	0.0177074	0.990037	0.0830243	0.344932
0	0.495621	0.200104	0.25371	0.824715	0.290853	0.0744263	0.632221	0.0335156	0.30897
1	0.844466	0.687569	0.12659	0.0102966	0.300623	0.201719	0.789675	0.0898044	0.187303
1	0.972235	0.158286	0.301815	0.440865	0.531206	0.148436	0.0115815	0.0152799	0.620311
1	0.870654	0.271605	0.203344	0.387468	0.098643	0.0339365	0.719042	0.210372	0.187852
1	0.84635	0.180511	0.282901	0.213384	0.422167	0.0206171	0.842305	0.124707	0.357066
